# Supplementary material for: Protein kinase CK2 modulates HSJ1 function through phosphorylation of the UIM2 domain
Source: Hum Mol Genet. 2016 Dec 28;26(3):611–23. doi: 10.1093/hmg/ddw420 (PMC5409130; doi:10.1093/hmg/ddw420)
Supplement: Supplementary Data [file ddw420_Supp.zip]

Archive with 6 entries (5 files):
- ddw420-suppl_data/
- ddw420-suppl_data/Fig SM1 OTTAVIANI.tif
- ddw420-suppl_data/Fig SM2 OTTAVIANI.tif
- ddw420-suppl_data/Fig SM3 OTTAVIANI.tif
- ddw420-suppl_data/HMG-2016_D_01055_R1_OTTAVIANI_MAT_SUPPL.docx
- ddw420-suppl_data/Thumbs.db
